# Supplementary material for: Oreocharis sihuiensis (Gesneriaceae), a critically endangered new species from Guangdong Province, China
Source: PhytoKeys. 2026 Jun 12;276:175–82. doi: 10.3897/phytokeys.276.190710 (PMC13282631; doi:10.3897/phytokeys.276.190710)
Supplement: XML Treatment for Oreocharis sihuiensis [file phytokeys.276.190710-treatment1.xml]

<!DOCTYPE tp:taxon-treatment
  PUBLIC "-//TaxonX//DTD Taxonomic Treatment Publishing DTD v0 20100105//EN" "tax-treatment-NSO.dtd">
<tp:taxon-treatment xmlns:tp="http://www.plazi.org/taxpub"><tp:treatment-meta><kwd-group><label>Taxon classification</label><kwd>
              <named-content content-type="kingdom">Plantae</named-content>
            </kwd><kwd>
              <named-content content-type="order">Coleoptera</named-content>
            </kwd><kwd>
              <named-content content-type="family">Curculionidae</named-content>
            </kwd></kwd-group><mixed-citation publication-type="journal"><person-group><name><surname>Ji</surname><given-names>Ling-Bo</given-names></name><name><surname>Wen</surname><given-names>Fang</given-names></name><name><surname>Jin</surname><given-names>Xiu-Hui</given-names></name><name><surname>Xu</surname><given-names>Yi-Da</given-names></name><name><surname>Li</surname><given-names>Bo-Heng</given-names></name><name><surname>Tang</surname><given-names>Bo</given-names></name></person-group><article-title><italic><tp:taxon-name><tp:taxon-name-part taxon-name-part-type="genus" reg="Oreocharis">Oreocharis</tp:taxon-name-part> <tp:taxon-name-part taxon-name-part-type="species" reg="sihuiensis">sihuiensis</tp:taxon-name-part></tp:taxon-name></italic> (<tp:taxon-name><tp:taxon-name-part taxon-name-part-type="family" reg="Gesneriaceae">Gesneriaceae</tp:taxon-name-part></tp:taxon-name>), a critically endangered new species from Guangdong Province, China</article-title><source>PhytoKeys</source><day>12</day><month>06</month><year>2026</year><volume>276</volume><fpage>175</fpage><lpage>182</lpage><pub-id pub-id-type="doi">10.3897/phytokeys.276.190710</pub-id></mixed-citation></tp:treatment-meta><tp:nomenclature><tp:taxon-name><object-id xmlns:xlink="http://www.w3.org/1999/xlink" content-type="arpha" xlink:type="simple">9D042DED-6CB8-54A1-9A66-0C03C59F22A3</object-id>
                		<tp:taxon-name-part taxon-name-part-type="genus" reg="Oreocharis">Oreocharis</tp:taxon-name-part> <tp:taxon-name-part taxon-name-part-type="species" reg="sihuiensis">sihuiensis</tp:taxon-name-part>
                	
                		<object-id xmlns:xlink="http://www.w3.org/1999/xlink" content-type="ipni" xlink:type="simple">urn:lsid:ipni.org:names:77381406-1</object-id>
                	</tp:taxon-name><tp:taxon-authority>L.B.Ji &amp; F.Wen</tp:taxon-authority><tp:taxon-status xmlns:xlink="http://www.w3.org/1999/xlink" xlink:type="simple">sp. nov.</tp:taxon-status><xref ref-type="fig" rid="F1">Figs 1</xref><xref ref-type="fig" rid="F2">, 2</xref><xref ref-type="fig" rid="F3">, 3</xref><xref ref-type="fig" rid="F4">, 4A, D, G</xref></tp:nomenclature><tp:treatment-sec sec-type="Type"><title>Type.</title><p>China • Zhejiang Province: Yiwu City, vouchers were made from cultivated plants at Dongya Jifeng Greenhouse, 10 May 2025 (flowering), <italic>Ling-Bo Ji, JLB2025001</italic> (Holotype: IBK!), introduced from Guangdong Province: Sihui City, Shigou Town, 28 April 2025.</p><fig id="F1" position="float" orientation="portrait"><object-id xmlns:xlink="http://www.w3.org/1999/xlink" content-type="doi" xlink:type="simple">10.3897/phytokeys.276.190710.figure1</object-id><object-id xmlns:xlink="http://www.w3.org/1999/xlink" content-type="arpha" xlink:type="simple">13A826A2-12EE-54C3-BEB6-E2876E0950C0</object-id><label>Figure 1.</label><caption><p><italic><tp:taxon-name><tp:taxon-name-part taxon-name-part-type="genus" reg="Oreocharis">Oreocharis</tp:taxon-name-part> <tp:taxon-name-part taxon-name-part-type="species" reg="sihuiensis">sihuiensis</tp:taxon-name-part></tp:taxon-name></italic> sp. nov. <bold>A</bold>. Habit; <bold>B, C</bold>. Flowering individuals; <bold>D</bold>. Leaves, adaxial (left), abaxial (right), and their partially magnified views (<bold>a, b</bold>. Respectively, showing indumentum); <bold>E</bold>. Inflorescence; <bold>F, G</bold>. Flowers, front and lateral view, respectively; <bold>H</bold>. Longitudinal section of corolla, lower lip (left), upper lip (right) and its partially magnified view (<bold>a</bold>. Showing indumentum and staminodes); <bold>I</bold>. Calyx lobes; <bold>J</bold>. Disc and Pistil; <bold>K</bold>. Capsules.</p></caption><graphic xmlns:xlink="http://www.w3.org/1999/xlink" xlink:href="phytokeys-276-175_article-190710__-g001.jpg" id="oo_1678480.jpg" position="float" orientation="portrait" xlink:type="simple"><uri content-type="original_file" xlink:type="simple">https://binary.pensoft.net/fig/1678480</uri></graphic></fig></tp:treatment-sec><tp:treatment-sec sec-type="Diagnosis"><title>Diagnosis.</title><p>A species similar to <italic><tp:taxon-name><tp:taxon-name-part taxon-name-part-type="genus" reg="Oreocharis">Oreocharis</tp:taxon-name-part> <tp:taxon-name-part taxon-name-part-type="species" reg="dayaoshanioides">dayaoshanioides</tp:taxon-name-part></tp:taxon-name></italic> Yan Liu &amp; W.B.Xu (in <xref ref-type="bibr" rid="B9">Liu et al. 2012</xref>), but can be distinguished from the latter by the adaxial leaf blade being densely pubescent with hairs 0.2–0.5 mm long (<italic>vs</italic>. sparsely to densely villous, hairs longer than 1 mm), lobes of the corolla upper lip subrounded with a rounded apex (<italic>vs</italic>. broadly ovate to orbicular-ovate with an acute apex), presence of 3 staminodes (<italic>vs</italic>. absent or 2), disc margin cleft (<italic>vs</italic>. subentire), filaments shorter, less than ca. 6.0 mm long (<italic>vs</italic>. 8.0–12.0 mm), and capsules ca. 1.0 cm long (<italic>vs</italic>. ca. 2.0 cm). (Table <xref ref-type="table" rid="T1">1</xref>, together with the type species of <italic><tp:taxon-name><tp:taxon-name-part taxon-name-part-type="genus" reg="Dayaoshania">Dayaoshania</tp:taxon-name-part></tp:taxon-name></italic>, now namely <italic><tp:taxon-name><tp:taxon-name-part taxon-name-part-type="genus" reg="Oreocharis">Oreocharis</tp:taxon-name-part> <tp:taxon-name-part taxon-name-part-type="species" reg="cotinifolia">cotinifolia</tp:taxon-name-part></tp:taxon-name></italic>).</p><fig id="F2" position="float" orientation="portrait"><object-id xmlns:xlink="http://www.w3.org/1999/xlink" content-type="doi" xlink:type="simple">10.3897/phytokeys.276.190710.figure2</object-id><object-id xmlns:xlink="http://www.w3.org/1999/xlink" content-type="arpha" xlink:type="simple">601445E1-7DA7-54B5-A97B-0CE56C8E3A71</object-id><label>Figure 2.</label><caption><p><italic><tp:taxon-name><tp:taxon-name-part taxon-name-part-type="genus" reg="Oreocharis">Oreocharis</tp:taxon-name-part> <tp:taxon-name-part taxon-name-part-type="species" reg="sihuiensis">sihuiensis</tp:taxon-name-part></tp:taxon-name></italic> sp. nov. <bold>A</bold>. Habit; <bold>B</bold>. Front view of a flower; <bold>C</bold>. Lateral view of a flower; <bold>D</bold>. Longitudinal section of corolla; <bold>E</bold>. Disc and Pistil; <bold>F</bold>. Capsules; <bold>G</bold>. Leaf, abaxial surface.</p></caption><graphic xmlns:xlink="http://www.w3.org/1999/xlink" xlink:href="phytokeys-276-175_article-190710__-g002.jpg" id="oo_1678481.jpg" position="float" orientation="portrait" xlink:type="simple"><uri content-type="original_file" xlink:type="simple">https://binary.pensoft.net/fig/1678481</uri></graphic></fig><table-wrap id="T1" position="float" orientation="portrait"><label>Table 1.</label><caption><p>Morphological comparison of <italic><tp:taxon-name><tp:taxon-name-part taxon-name-part-type="genus" reg="Oreocharis">Oreocharis</tp:taxon-name-part> <tp:taxon-name-part taxon-name-part-type="species" reg="sihuiensis">sihuiensis</tp:taxon-name-part></tp:taxon-name></italic> and its morphologically similar taxa.</p></caption><table><tbody><tr><th rowspan="1" colspan="1">Characteristics</th><th rowspan="1" colspan="1">
                    <italic>
                      <tp:taxon-name><tp:taxon-name-part taxon-name-part-type="genus" reg="Oreocharis">O.</tp:taxon-name-part> <tp:taxon-name-part taxon-name-part-type="species" reg="sihuiensis">sihuiensis</tp:taxon-name-part></tp:taxon-name>
                    </italic>
                  </th><th rowspan="1" colspan="1">
                    <italic>
                      <tp:taxon-name><tp:taxon-name-part taxon-name-part-type="genus" reg="Oreocharis">O.</tp:taxon-name-part> <tp:taxon-name-part taxon-name-part-type="species" reg="dayaoshanioides">dayaoshanioides</tp:taxon-name-part></tp:taxon-name>
                    </italic>
                  </th><th rowspan="1" colspan="1">
                    <italic>
                      <tp:taxon-name><tp:taxon-name-part taxon-name-part-type="genus" reg="Oreocharis">O.</tp:taxon-name-part> <tp:taxon-name-part taxon-name-part-type="species" reg="cotinifolia">cotinifolia</tp:taxon-name-part></tp:taxon-name>
                    </italic>
                  </th></tr><tr><td rowspan="1" colspan="1">Margin of leaf blade</td><td rowspan="1" colspan="1">Serrulate</td><td rowspan="1" colspan="1">Serrulate</td><td rowspan="1" colspan="1">Subentire to obscurely crenulate</td></tr><tr><td rowspan="1" colspan="1">Indumentum of leaf blade adaxially</td><td rowspan="1" colspan="1">Pubescent with hairs 0.2–0.5 mm long</td><td rowspan="1" colspan="1">Villous with hairs longer than 1 mm</td><td rowspan="1" colspan="1">Pubescent with hairs 0.2–0.4 mm long</td></tr><tr><td rowspan="1" colspan="1">Inflorescences</td><td rowspan="1" colspan="1">1–10-flowered, 1–3 branched</td><td rowspan="1" colspan="1">Numerous flowered (usually more than 20-flowered), 1–4-branched</td><td rowspan="1" colspan="1">1 or 2-flowered, not branched</td></tr><tr><td rowspan="1" colspan="1">Lobes of corolla upper lip</td><td rowspan="1" colspan="1">Subrounded, apex rounded, margin entire</td><td rowspan="1" colspan="1">Broadly ovate to orbicular-ovate, apex acute to muticous, margin entire</td><td rowspan="1" colspan="1">Broadly ovate, apex cuspidate to acute, margin lobed or subentire</td></tr><tr><td rowspan="1" colspan="1">Filaments</td><td rowspan="1" colspan="1">ca. 6.0 mm long, glabrous</td><td rowspan="1" colspan="1">8.0–12.0 mm long, glabrous</td><td rowspan="1" colspan="1">7.5–14.0 mm long, pubescent</td></tr><tr><td rowspan="1" colspan="1">Staminodes</td><td rowspan="1" colspan="1">3</td><td rowspan="1" colspan="1">Absent or 2</td><td rowspan="1" colspan="1">Absent or 2</td></tr><tr><td rowspan="1" colspan="1">Disc</td><td rowspan="1" colspan="1">Ring-like, margin cleft</td><td rowspan="1" colspan="1">Ring-like, margin subentire</td><td rowspan="1" colspan="1">Stellate ring-like, margin subentire</td></tr><tr><td rowspan="1" colspan="1">Pistil</td><td rowspan="1" colspan="1">ca. 0.9 cm long, Glabrous</td><td rowspan="1" colspan="1">1.5–1.7 cm long, Glabrous</td><td rowspan="1" colspan="1">1.0–1.6 cm long, Pubescent</td></tr><tr><td rowspan="1" colspan="1">Length of capsule (cm)</td><td rowspan="1" colspan="1">ca. 1.0</td><td rowspan="1" colspan="1">ca. 2.0</td><td rowspan="1" colspan="1">ca. 2.5</td></tr></tbody></table></table-wrap></tp:treatment-sec><tp:treatment-sec sec-type="Description"><title>Description.</title><p><bold><italic>Perennial herbs</italic>. <italic>Rhizomatous stem</italic></bold> short. <bold><italic>Leaves</italic></bold> all basal, petiolate; petiole 15–55 mm long, 2–4 mm in diameter, densely white pubescent with hairs 0.2–0.5 mm long on both sides; leaf blade chartaceous, 5.0–8.0 × 3.0–5.0 cm, ovate, oval, broadly elliptic to subrounded, base broadly cuneate to subrounded, sometimes slightly oblique, apex broadly acute to subrounded, margin serrulate, densely white pubescent on both sides, and densely white villous along veins abaxially; midrib depressed adaxially and prominent abaxially, secondary veins 4–6 pairs, conspicuous abaxially. <bold><italic>Inflorescences</italic></bold> cymes, 1–10-flowered, 1–3-branched; peduncle 5.0–10.0 cm long, densely purple pubescent; bracts 2, linear, ca. 6.5 × 1.3 mm, apex acute or obtuse, margin entire, more or less purple pubescent abaxially. <bold><italic>Pedicels</italic></bold> 0.3–1.4 cm long, densely purple pubescent. <bold><italic>Calyx</italic></bold> 5-lobed almost to the base, lobes narrowly triangular, 3.5–4.5 × 0.8–1.5 mm, purple pubescent abaxially. <bold><italic>Corolla</italic></bold> white externally, white with rose red at the throat of upper corolla tube and yellow at the throat of lower corolla tube internally, pubescent externally, pubescent at the corolla tube internally; corolla tube ca. 4.5 mm long, cross-section at the entrance of corolla throat subrounded, ca. 3.0 mm in diameter, corolla tube base ca. 2.1 mm in diameter; limb 2-lipped, upper lip ca. 5.0 × 9.0 mm, bifid to nearly base, lobes ca. 4.7 × 4.8 mm, subrounded, apex rounded, margin entire, lower lip ca. 7.5 × 13.5 mm, 3-partite to nearly base, lateral lobes ca. 4.9 × 4.9 mm, rounded to broadly ovate, apex rounded, margin entire, central lobe ca. 5.8 × 6.0 mm, subrounded, apex rounded, margin entire. <bold><italic>Stamens</italic></bold> 2 or occasionally 1 or 3; filaments white or purplish at apex and gradually changed to yellowish at base, ca. 6.0 mm long, adnate to ca. 0.5 mm above corolla base, glabrous; anthers dorsifixed, ellipsoid, pale gray, ca. 1.2 × 0.9 mm, glabrous. <bold><italic>Staminodes</italic></bold> 3, white, adnate to nearly base of corolla, lateral two ca. 7.0 mm long, central one ca. 9.0 mm long, glabrous. <bold><italic>Disc</italic></bold> ring-like, margin cleft, yellow, ca 0.9 mm high. <bold><italic>Pistil</italic></bold> ca. 9 mm long; ovary ca. 3.0 mm long, ca. 1.5 mm in diameter, yellowish, glabrous or sometimes sparsely pubescent; style ca. 6.0 mm long, yellowish, glabrous; stigma bilobed, subrounded, ca. 0.4 × 0.7 mm. <bold><italic>Capsules</italic></bold> ca. 1.0 cm long, glabrous.</p></tp:treatment-sec><tp:treatment-sec sec-type="Distribution and phenology"><title>Distribution and phenology.</title><p><italic><tp:taxon-name><tp:taxon-name-part taxon-name-part-type="genus" reg="Oreocharis">Oreocharis</tp:taxon-name-part> <tp:taxon-name-part taxon-name-part-type="species" reg="sihuiensis">sihuiensis</tp:taxon-name-part></tp:taxon-name></italic> grows on the moist slopes or rock walls under mixed forest of evergreen broad-leaved forest and bamboo forest, at an elevation of about 100 m. It flowers from April to May and fruits from May to July.</p></tp:treatment-sec><tp:treatment-sec sec-type="Etymology"><title>Etymology.</title><p>Specific epithet is derived from the type locality, Sihui City.</p></tp:treatment-sec><tp:treatment-sec sec-type="Vernacular name"><title>Vernacular name.</title><p>Sì Huì Yáo Shān Jù Tái (Chinese pronunciation); 四会瑶山苣苔 (Chinese name).</p></tp:treatment-sec><tp:treatment-sec sec-type="Proposed IUCN conservation status"><title>Proposed IUCN conservation status.</title><p>Due to excessive human exploitation, fewer than 30 individuals of this species currently survive in the wild. The population is experiencing a continuing and rapid decline, with no recruitment or juvenile individuals observed in recent field surveys, indicating an extremely negative population trend. This species is known only from this single locality, and the area of occurrence is estimated to be less than 100 m<sup>2</sup>. The type locality is situated near a village, characterized by frequent anthropogenic disturbance and a plant community with low species diversity. The habitat quality has been deteriorating rapidly due to ongoing human activities, with an estimated rate of habitat loss exceeding 30% over the past decade. Additionally, this species is a well-known ethnobotanical resource, widely utilized by local villagers who harvest and process the plant for medicinal tea. Furthermore, the species is known to local residents by the vernacular name ‘Shi Shang Lian’, meaning ‘Lotus Born on Rock’, which frequently leads to misidentification with congeneric species—specifically, <italic><tp:taxon-name><tp:taxon-name-part taxon-name-part-type="genus" reg="Oreocharis">Oreocharis</tp:taxon-name-part> <tp:taxon-name-part taxon-name-part-type="species" reg="benthamii">benthamii</tp:taxon-name-part></tp:taxon-name></italic> Clarke var. <tp:taxon-name><tp:taxon-name-part taxon-name-part-type="genus" reg="Oreocharis"/><tp:taxon-name-part taxon-name-part-type="species">benthamii</tp:taxon-name-part></tp:taxon-name> or <italic><tp:taxon-name><tp:taxon-name-part taxon-name-part-type="genus" reg="Oreocharis">O.</tp:taxon-name-part> <tp:taxon-name-part taxon-name-part-type="species" reg="benthamii">benthamii</tp:taxon-name-part></tp:taxon-name></italic> var. <italic>reticulata</italic> Dunn, both of which are traditionally used in Guangdong folk medicine. These folk medicinal plants are all believed to be effective in treating liver ailments, which has consequently resulted in intensive over-collection and trade, severely compromising the survival of the species. Compounding this pressure, the surrounding bamboo forest is also experiencing localized human-induced felling (Fig. <xref ref-type="fig" rid="F3">3</xref>), further reducing available habitat and exacerbating habitat fragmentation. Based on our field surveys, the type locality population is severely fragmented, with only sparse, scattered individuals remaining. The total number is around 30 individuals, indicating a population that is barely clinging to survival. Therefore, the new species is under high threat. According to Criterion D and B2 a, b (ii,iii,v) of the IUCN Red List Categories and Criteria, the new species is hereby preliminarily assessed as “Critically Endangered, <abbrev xmlns:xlink="http://www.w3.org/1999/xlink" xlink:title="Critically Endangered" xlink:type="simple">CR</abbrev> B2 a, b (ii,iii,v); D” (<xref ref-type="bibr" rid="B7">IUCN 2024</xref>).</p><fig id="F3" position="float" orientation="portrait"><object-id xmlns:xlink="http://www.w3.org/1999/xlink" content-type="doi" xlink:type="simple">10.3897/phytokeys.276.190710.figure3</object-id><object-id xmlns:xlink="http://www.w3.org/1999/xlink" content-type="arpha" xlink:type="simple">7EF5A3FF-4D23-5858-82A9-BA2E9A29E5C4</object-id><label>Figure 3.</label><caption><p>The habitat destruction and human-induced collection of <italic><tp:taxon-name><tp:taxon-name-part taxon-name-part-type="genus" reg="Oreocharis">Oreocharis</tp:taxon-name-part> <tp:taxon-name-part taxon-name-part-type="species" reg="sihuiensis">sihuiensis</tp:taxon-name-part></tp:taxon-name></italic> sp. nov. <bold>A</bold>. Habit destruction, showing the felling of bamboo forest; <bold>B</bold>. Human-collected dried plants for medicinal use.</p></caption><graphic xmlns:xlink="http://www.w3.org/1999/xlink" xlink:href="phytokeys-276-175_article-190710__-g003.jpg" id="oo_1678482.jpg" position="float" orientation="portrait" xlink:type="simple"><uri content-type="original_file" xlink:type="simple">https://binary.pensoft.net/fig/1678482</uri></graphic></fig></tp:treatment-sec><tp:treatment-sec sec-type="Distribution and habitat"><title>Distribution and habitat.</title><p>This new species is currently known only from its type locality in Shigou Town, Sihui City, Guangdong Province, China. Fewer than 30 mature individuals are known to survive. It prefers shady rock outcrops in bamboo forests.</p><fig id="F4" position="float" orientation="portrait"><object-id xmlns:xlink="http://www.w3.org/1999/xlink" content-type="doi" xlink:type="simple">10.3897/phytokeys.276.190710.figure4</object-id><object-id xmlns:xlink="http://www.w3.org/1999/xlink" content-type="arpha" xlink:type="simple">4857DBEE-DADF-51C9-A326-F9B1AA6D5F12</object-id><label>Figure 4.</label><caption><p>Comparison of all 3 known <italic><tp:taxon-name><tp:taxon-name-part taxon-name-part-type="genus" reg="Dayaoshania">Dayaoshania</tp:taxon-name-part></tp:taxon-name></italic> type species of <italic><tp:taxon-name><tp:taxon-name-part taxon-name-part-type="genus" reg="Oreocharis">Oreocharis</tp:taxon-name-part></tp:taxon-name></italic> s.l. <bold>A, D, G</bold>. Flowering plants, flowers and leaves of <italic><tp:taxon-name><tp:taxon-name-part taxon-name-part-type="genus" reg="Oreocharis">O.</tp:taxon-name-part> <tp:taxon-name-part taxon-name-part-type="species" reg="sihuiensis">sihuiensis</tp:taxon-name-part></tp:taxon-name></italic> sp. nov.; <bold>B, E, H</bold>. Flowering plants, flowers and leaves of <italic><tp:taxon-name><tp:taxon-name-part taxon-name-part-type="genus" reg="Oreocharis">O.</tp:taxon-name-part> <tp:taxon-name-part taxon-name-part-type="species" reg="dayaoshanioides">dayaoshanioides</tp:taxon-name-part></tp:taxon-name></italic>; <bold>C, F, I</bold>. Flowering plants, flowers and leaves of <italic><tp:taxon-name><tp:taxon-name-part taxon-name-part-type="genus" reg="Oreocharis">O.</tp:taxon-name-part> <tp:taxon-name-part taxon-name-part-type="species" reg="cotinifolia">cotinifolia</tp:taxon-name-part></tp:taxon-name></italic>.</p></caption><graphic xmlns:xlink="http://www.w3.org/1999/xlink" xlink:href="phytokeys-276-175_article-190710__-g004.jpg" id="oo_1678483.jpg" position="float" orientation="portrait" xlink:type="simple"><uri content-type="original_file" xlink:type="simple">https://binary.pensoft.net/fig/1678483</uri></graphic></fig></tp:treatment-sec><ref-list><ref id="B9"><mixed-citation xmlns:xlink="http://www.w3.org/1999/xlink" xlink:type="simple">Liu Y, Xu WB, Huang YS, Peng CI, Chung KF (2012) <italic><tp:taxon-name><tp:taxon-name-part taxon-name-part-type="genus">Oreocharis</tp:taxon-name-part> <tp:taxon-name-part taxon-name-part-type="species">dayaoshanioides</tp:taxon-name-part></tp:taxon-name></italic>, a rare new species of <tp:taxon-name><tp:taxon-name-part taxon-name-part-type="family">Gesneriaceae</tp:taxon-name-part></tp:taxon-name> from eastern Guangxi, China. Botanical Studies 53: 393–399.</mixed-citation></ref><ref id="B7"><mixed-citation xmlns:xlink="http://www.w3.org/1999/xlink" xlink:type="simple">IUCN (2024) Guidelines for Using the IUCN Red List Categories and Criteria. Ver. 16. Prepared by the Standards and Petitions Subcommittee of the IUCN Species Survival Commission. <ext-link xlink:href="https://www.iucnredlist.org/documents/RedListGuidelines.pdf" ext-link-type="uri" xlink:type="simple">https://www.iucnredlist.org/documents/RedListGuidelines.pdf</ext-link></mixed-citation></ref></ref-list></tp:taxon-treatment>
